# Supplementary material for: HERV-K and HERV-H Env Proteins Induce a Humoral Response in Prostate Cancer Patients
Source: Pathogens. 2022 Jan 14;11(1):95. doi: 10.3390/pathogens11010095 (PMC8778306; doi:10.3390/pathogens11010095)
Supplement: Supplementary file 1 [file pathogens-11-00095-s001.zip]

Archive with 1 entries (1 files):
- pathogens-1521461-supplementary.pdf
